# Supplementary material for: Beet Curly Top Iran Virus Rep and V2 Suppress Post-Transcriptional Gene Silencing via Distinct Modes of Action
Source: Viruses. 2023 Sep 26;15(10):1996. doi: 10.3390/v15101996 (PMC10611197; doi:10.3390/v15101996)
Supplement: Supplementary file 1 [file viruses-15-01996-s001.zip]

Archive with 10 entries (10 files):
- Supplementary Figure 1.jpeg
- Supplementary Figure 10.jpeg
- Supplementary Figure 2.jpeg
- Supplementary Figure 3.jpeg
- Supplementary Figure 4.jpeg
- Supplementary Figure 5.jpeg
- Supplementary Figure 6.jpeg
- Supplementary Figure 7.jpeg
- Supplementary Figure 8.jpeg
- Supplementary Figure 9.jpeg
